# Supplementary material for: Synergistic immunochemotherapy targeted SAMD4B-APOA2-PD-L1 axis potentiates antitumor immunity in hepatocellular carcinoma
Source: Cell Death Dis. 2024 Jun 17;15(6):421. doi: 10.1038/s41419-024-06699-2 (PMC11183041; doi:10.1038/s41419-024-06699-2)
Supplement: Supplementary file 2 — Supplementary Data 1 [file 41419_2024_6699_MOESM2_ESM.xlsx]

## Sheet: Description
Supplementary Data 1 Clinicopathologic correlation and survival analysis of HCC patients from control cohort and study cohort.
1. Clinicopathologic relation. Clinicopathological characteristics of HCC patients from control cohort and study cohort.
2. Survial analysis. Univariabl analyses of factors associated with survival in HCC patients from control cohort and study cohort.

## Sheet: 1.Clinicopathologic relation
Characteristics	Total	Control cohort	Study cohort	P-value
Gender
Male	78	54	24	0.48
Female	14	11	3
Age
≤ 56	48	34	14	0.968
> 56	44	31	13
Liver cirrhosis
No	37	26	11	0.947
Yes	55	39	16
Ascites
No	87	61	26	0.637
Yes	5	4	1
Tumor size
≤ 5	49	35	14	0.861
> 5	43	30	13
Tumor number
Single	74	49	25	0.058
Muitiple	18	16	2
BCLC stage
0 + A	35	23	12	0.415
B + C + D	57	42	15
Metastasis
No	87	61	26	0.637
Yes	5	4	1
HBsAg*
Negative	76	55	21	0.338
Positive	15	9	6
CEA*
≤ 5	79	56	23	0.48
> 5	10	6	4
C19-9*
≤ 37	71	49	22	0.637
> 37	16	12	4
The pearson Chi-square was used.
*HBsAg was missing in 1 patient, CEA was mising in 3 patients, and C19-9 was missing in 5 patients.

## Sheet: 2.Survival analysis
Variables	P-value
Gender: male v female	0.639
Age: ≤ 56 vs. > 56	0.094
Liver cirrhosis: no vs. yes	0.007*
Ascites: no vs. yes	0.497
Tumor size: ≤ 5 vs. > 5	0.082
Tumor number: single vs. multiple	0.392
BCLC stage: 0+A vs. B+C+D	0.039*
Metastasis: no vs. yes	0.365
HBsAg: negative vs. positive	0.131
CEA: ≤ 5 vs. > 5	0.357
C19-9: ≤37 vs. >37	0.317
Treatment: control vs. study	0.004*
Univariate analysis was calculated by the Kaplan–Meier method (log-rank test).
*p < 0.05 indicates a significant association between the variables.
