# Supplementary material for: Synergistic immunochemotherapy targeted SAMD4B-APOA2-PD-L1 axis potentiates antitumor immunity in hepatocellular carcinoma
Source: Cell Death Dis. 2024 Jun 17;15(6):421. doi: 10.1038/s41419-024-06699-2 (PMC11183041; doi:10.1038/s41419-024-06699-2)
Supplement: Supplementary file 3 — Supplementary Data 2 [file 41419_2024_6699_MOESM3_ESM.xlsx]

## Sheet: Sheet1
Supplementary Data 2. Differential expression genes among DMSO group, TC group, and TCC group in C16 + C18.
Gene	P-value DMSO vs TC	logFC DMSO vs TC	P-value DMSO vs TCC	logFC DMSO vs TCC	P-value TC vs TCC	logFC TC vs TCC
ACSL1	0.000768878	0.456617	5.05054e-06	0.363215	0.378318	-0.0934026
ALB	0.0102631	-0.428175	0.00107312	-0.511655	0.426945	-0.0834804
AMBP	0.00038454	-0.506884	0.0163171	-0.383434	0.380659	0.12345
APOE	6.87831e-05	-0.498961	0.003452	-0.356188	0.464525	0.142773
APOH	0.00219591	-0.484227	0.0240236	-0.400667	0.523679	0.0835607
ARHGEF40	0.00400393	0.266393	0.0044979	0.429538	0.971696	0.163145
ATN1	0.000362817	0.302453	7.85419e-08	0.254187	0.176173	-0.0482661
ATOX1	0.00430012	0.288743	8.81595e-07	0.47481	0.0872385	0.186067
C12orf57	0.0188887	0.303852	9.03757e-06	0.416415	0.0903194	0.112563
CAPN12	0.00386296	0.648209	0.0124811	0.263499	0.73764	-0.38471
CEP350	0.00452239	0.512533	0.0010998	0.306832	0.778213	-0.205702
CHCHD7	0.0373223	0.251533	3.4439e-05	0.285166	0.137436	0.0336334
COPB1	0.000167419	0.268676	1.93741e-06	0.382356	0.469193	0.11368
CYP4F3	0.000672918	0.637385	0.00295023	0.408902	0.69335	-0.228483
DUOX1	0.0471181	0.35144	0.000816414	0.295207	0.343606	-0.0562329
DYNLL1	0.0168033	0.393609	0.00126092	0.408234	0.506387	0.0146255
EID3	0.0181715	0.505161	0.0254778	0.350314	0.932344	-0.154847
FGA	5.68944e-07	-0.716386	0.00612209	-0.475616	0.0468737	0.24077
FGB	0.000186265	-0.545156	0.00327853	-0.534992	0.54599	0.0101634
FGG	3.97049e-07	-0.754183	0.00822319	-0.542203	0.0182147	0.21198
FNTA	0.000255139	0.251358	0.00113986	0.255739	0.791874	0.0043803
GATM	0.000943727	0.463433	3.10653e-06	0.437609	0.280655	-0.0258236
GNG10	0.0254191	0.297767	6.52055e-08	0.323344	0.0201504	0.0255767
H2AFV	0.00611263	0.404599	2.55628e-05	0.440986	0.224143	0.0363872
HDHD3	0.00391861	0.299405	0.000209532	0.37339	0.508112	0.0739855
HIST2H2AC	0.0327819	0.252108	0.018723	0.282325	0.853205	0.030217
IPO7	0.00155782	0.401054	2.62081e-06	0.300831	0.250734	-0.100223
JTB	0.0477936	0.264724	0.000110066	0.369125	0.123146	0.104401
KAT6A	0.0438983	0.352161	0.0039762	0.344959	0.495739	-0.00720188
KMT2A	0.00371726	0.499611	0.0225463	0.293621	0.551978	-0.20599
MBNL2	0.010891	0.329797	0.00364709	0.336645	0.753006	0.00684753
MRPS12	0.039744	0.250101	4.7975e-05	0.357774	0.12247	0.107672
MT-ATP8	0.00011975	-0.318318	0.000608803	-0.533784	0.492723	-0.215466
MZT2B	0.0282505	0.292918	0.000376574	0.46004	0.181456	0.167122
NKTR	0.00208747	0.620368	2.02725e-05	0.536156	0.433921	-0.0842117
NME4	0.00176258	0.300903	2.13095e-07	0.370178	0.127062	0.069275
PABPN1	0.000764647	0.505264	1.51152e-06	0.443831	0.365672	-0.0614336
PAM16	0.00712487	0.349226	2.21572e-09	0.319995	0.019359	-0.0292312
PAPSS2	0.0033784	0.305298	2.50418e-08	0.507467	0.0431172	0.202169
PCNT	0.0215927	0.360266	0.0012869	0.331114	0.500294	-0.0291526
POLE	0.0242208	0.270752	0.00169792	0.421553	0.515025	0.1508
PRPF38B	0.00101056	0.707073	0.000331472	0.339283	0.912016	-0.36779
RABGAP1L	0.00294041	0.390258	0.00124141	0.352447	0.857932	-0.0378104
RESF1	0.00311868	0.413378	1.10307e-05	0.47211	0.28595	0.0587325
RPL4	0.0345107	0.262222	0.000113744	0.261802	0.133538	-0.000420133
RPS11	0.0117981	0.508781	5.35961e-06	0.632266	0.0903835	0.123486
RPS15A	0.00405592	0.363733	5.01538e-05	0.713314	0.159344	0.349581
SAMD4B	0.00719073	0.258359	1.06828e-05	0.524175	0.172662	0.265816
SH3D19	0.00489224	0.396858	0.0129839	-0.334108	0.679091	-0.730966
SQSTM1	0.0095432	0.373492	0.00478824	0.260941	0.821174	-0.112551
TENT2	0.000509017	0.371155	0.000566974	0.254735	0.988834	-0.11642
TF	0.000681899	-0.561163	0.00779413	-0.433793	0.628181	0.12737
TOMM7	0.0325148	0.354883	0.000358448	0.34685	0.250999	-0.00803328
TYMSOS	0.0128265	0.327073	1.78004e-05	0.359486	0.159428	0.0324125
USP40	0.000845104	0.471778	0.00013249	0.295167	0.77737	-0.176611
VPS8	2.88288e-06	0.320261	1.99484e-07	0.311955	0.724734	-0.00830569
VTN	2.47759e-05	-0.521389	0.00708369	-0.35948	0.264088	0.161909
YPEL3	0.000132658	0.346838	6.15583e-07	0.368567	0.463856	0.0217284
ZNF655	0.000249612	0.511873	9.11138e-08	0.380217	0.252449	-0.131656
