# Supplementary material for: Synergistic immunochemotherapy targeted SAMD4B-APOA2-PD-L1 axis potentiates antitumor immunity in hepatocellular carcinoma
Source: Cell Death Dis. 2024 Jun 17;15(6):421. doi: 10.1038/s41419-024-06699-2 (PMC11183041; doi:10.1038/s41419-024-06699-2)
Supplement: Supplementary file 4 — Supplementary Data 3 [file 41419_2024_6699_MOESM4_ESM.xlsx]

## Sheet: Sheet1
Supplementary Data 3. Differential expression genes between DMSO group and THA group, between DMSO group and CAN group, and between DMSO group and CAR group in C16 + C18.
Gene	P-value DMSO vs THA	logFC DMSO vs THA	P-value DMSO vs CAN	logFC DMSO vs CAN	P-value DMSO vs CAR	logFC DMSO vs CAR
ABCC3	0.00012123	0.446054	0.00113595	0.331261	0.000329063	0.327534
ADH1C	8.56411e-07	0.484592	0.00483928	-0.276011	1.38448e-10	1.0715
AKAP9	0.0338671	-0.425378	7.04518e-05	-0.635361	9.26216e-06	-0.686024
AKR1C1	0.00129181	-0.79932	0.0011904	-0.753516	0.00506589	-0.472
APOA2	2.15953e-38	2.54239	6.75616e-10	1.04008	1.49541e-17	1.59375
APOH	0.00283533	0.302184	0.000602215	-0.543232	2.28108e-06	0.62006
ATF3	1.14159e-05	-0.678551	0.0306088	-0.387231	1.86244e-05	-0.719605
ATP2B4	9.0577e-06	0.433987	0.000325911	0.308787	0.000320383	0.287542
ATP5ME	0.0256188	-0.477027	0.000171542	-0.522397	0.00364025	-0.291864
BEX3	0.0208438	-0.557956	1.09739e-05	-0.686313	0.018723	-0.2764
CCL16	7.63309e-07	0.330986	0.000108825	-0.277354	0.000106326	0.36093
CCL28	0.0122595	0.319389	0.0430178	-0.26311	0.0282522	0.424803
CEMIP2	0.0174122	0.325037	0.000766372	0.46351	0.0212761	0.327538
CES1	1.46405e-09	0.671024	1.94463e-05	-0.694127	5.21082e-15	0.955067
CFHR1	1.425e-07	0.608164	0.00297647	-0.323242	0.000425829	0.627149
CREB3L3	2.66308e-08	0.627463	7.97529e-05	-0.255975	2.0072e-05	0.475651
FGA	6.34547e-07	-0.807448	3.03146e-07	-0.566852	1.88992e-06	-0.754621
FGB	0.017685	-0.555819	1.00167e-06	-0.719967	0.00234623	-0.654869
FGG	2.63762e-05	-0.697411	0.00300228	-0.369313	5.46837e-06	-0.705018
FGL1	7.51958e-05	-0.775817	0.0182422	-0.35314	2.33238e-09	-0.781213
GPX4	0.000615817	0.375799	0.00828157	-0.422893	0.000102832	0.877721
HMGB2	0.0157275	-0.434384	0.000917283	-0.355871	0.000708939	-0.307642
HSD17B6	2.22533e-07	0.627855	0.0308647	-0.360522	7.04733e-05	0.478285
MALAT1	3.05879e-07	0.509922	5.9909e-05	0.271813	0.00064983	0.542893
MGST3	0.00226725	-0.909106	6.76764e-05	-0.710849	0.0062093	-0.430354
MPLKIP	4.81418e-07	0.315225	0.00529721	-0.311428	0.00152561	0.486345
MT2A	0.000214226	0.558128	0.00140234	-0.517462	1.00842e-11	1.21463
MYH4	4.3116e-09	0.732829	0.000625902	-0.459869	1.48226e-08	0.991979
NDUFA4	0.0025333	-0.769988	6.47377e-08	-0.896927	0.000173883	-0.600337
ORM1	8.99917e-06	0.535924	0.0270508	-0.431217	6.34598e-06	0.665232
PEG10	0.0496269	-0.481757	3.99504e-05	-0.452519	0.00470934	-0.439637
PLIN5	4.06353e-14	0.948874	0.0483084	0.453628	1.35071e-09	0.682343
PON1	2.25706e-05	0.321106	6.57282e-06	-0.546703	0.0217383	0.399313
RAB5IF	0.0433299	-0.633198	0.000349031	-0.598043	0.0106904	-0.471432
RALGPS2	4.02382e-06	0.386582	0.000853195	-0.526348	7.76077e-06	0.563665
RPL32	0.000581286	-0.819693	0.00212462	-0.637401	0.0269951	-0.413858
RPL9	0.00865115	-0.552748	0.000163783	-0.634527	4.59011e-07	-0.556469
RPS24	0.000460196	-0.851471	0.00327188	-0.642558	0.0152212	-0.337422
RPS27A	0.0238545	-0.572728	0.00131071	-0.568433	0.0117284	-0.347945
RPS3A	1.68523e-05	-0.996428	0.028194	-0.372483	0.000668422	-0.555896
RPS7	2.8424e-06	-0.938384	4.7065e-05	-0.667182	0.0086406	-0.318165
S100A6	2.92034e-08	-1.35547	0.0107673	-0.267563	1.00128e-14	-1.31666
SAT1	2.57946e-06	0.781134	2.86413e-08	0.873104	1.61236e-06	0.945326
SERF2	0.00200386	-0.6771	6.25846e-07	-0.766716	4.79798e-06	-0.68355
SERPINA1	9.49004e-06	-0.596641	6.1203e-06	-0.561489	0.00372318	-0.289059
SERPINC1	3.64617e-07	0.376145	0.00557661	-0.343265	3.81362e-06	0.652039
SERPINF1	1.58772e-07	0.485984	0.00412407	-0.417436	1.28056e-06	0.666232
TAB3	0.0197551	-0.375898	0.00032319	-0.278299	0.0015539	-0.282797
TF	0.000508428	0.42444	1.29297e-08	-1.00832	0.00808343	0.286622
TJP2	3.99477e-07	0.735096	0.00284314	0.37978	0.00487017	0.375126
TMEM14A	6.22019e-10	0.60171	5.85473e-06	-0.67766	4.17855e-13	1.31873
TMSB10	0.000343402	-0.8015	0.0391234	-0.250703	8.86458e-06	-0.541584
TMSB4X	0.00014463	-0.720516	0.0158683	-0.428783	2.67692e-06	-0.390844
TTR	6.21528e-09	0.591902	2.64783e-05	-0.881025	2.21327e-13	1.02847
TXNRD1	0.0465831	-0.433907	1.6913e-05	-0.651018	5.38558e-08	-0.88028
UGT2B15	8.88791e-17	1.02742	0.000358898	-0.446597	9.39365e-21	1.30691
UQCRB	0.000453301	-0.83923	2.1436e-08	-0.842178	0.000895373	-0.340715
USP2	0.000382479	-0.503444	0.0375327	-0.36239	0.00196473	-0.458012
