# Supplementary material for: Synergistic immunochemotherapy targeted SAMD4B-APOA2-PD-L1 axis potentiates antitumor immunity in hepatocellular carcinoma
Source: Cell Death Dis. 2024 Jun 17;15(6):421. doi: 10.1038/s41419-024-06699-2 (PMC11183041; doi:10.1038/s41419-024-06699-2)
Supplement: Supplementary file 5 — Supplementary Data 4 [file 41419_2024_6699_MOESM5_ESM.xlsx]

## Sheet: Description
Supplementary Data 4 Clinicopathologic correlation and survival analysis of HCC patients with low and high expression of SAMD4B and APOA2 from tissue microarray (TMA) cohort.
1. Clinicopathologic relation. Clinicopathological characteristics of HCC patients with low and high expression of SAMD4B and APOA2.
2. Survial analysis. Univariable and multivariable analyses of factors associated with survival in HCC patients with low and high expression of SAMD4B and APOA2.

## Sheet: 1.Clinicopathologic relation
Characteristics	Total	SAMD4B low expression (n=95)	SAMD4B high expression (n=63)	P-value
Gender
Male	128	77	51	0.987
Female	30	18	12
Age
≤ 54	81	49	32	0.923
> 54	77	46	31
Metastasis
No	62	26	36	< 0.001*
Yes	96	69	27
Tumor size
≤ 5	73	47	26	0.311
> 5	85	48	37
AFP
≤ 25	35	14	21	0.006*
> 25	123	81	42
AJCC stage
IA + IB + II	80	44	36	0.183
IIIA + IIIB + IVA + IVB	78	51	27
The pearson Chi-square was used.
*p < 0.05 indicates a significant association between the variables.
Characteristics	Total	APOA2 low expression (n=57)	APOA2 high expression (n=101)	P-value
Gender
Male	128	43	85	0.18
Female	30	14	16
Age
≤ 54	81	26	55	0.286
> 54	77	31	46
Metastasis
No	62	30	32	0.010*
Yes	96	27	69
Tumor size
≤ 5	73	24	49	0.438
> 5	85	33	52
AFP
≤ 25	35	17	18	0.081
> 25	123	40	83
AJCC stage
IA + IB + II	80	30	50	0.706
IIIA + IIIB + IVA + IVB	78	27	51
The pearson Chi-square was used.
*p < 0.05 indicates a significant association between the variables.

## Sheet: 2.Survial analysis
Variables	Univariable analysis	Multivariable analysis
	P	Hazard ratio (95% CI)	P
Gender: male vs. female	0.154		NA
Age: ≤ 54 vs. > 54	0.615		NA
Metastasis: no vs. yes	< 0.001*		0.256
Tumor size: ≤ 5 vs. > 5	0.045*		0.664
AFP: ≤ 25 vs. > 25	0.054		NA
AJCC: IA + IB + II vs. IIIA + IIIB + IVA + IVB	< 0.001*	3.840 (2.439-6.045)	< 0.001*
SAMD4B expression: low vs. high	< 0.001*	1.896 (1.252-2.872)	0.003*
APOA2 expression: low vs. high	< 0.001*	0.360 (0.232-0.559)	< 0.001*
Abbreviations: CI, confidence interval; NA, not adopted.
Univariate analysis was calculated by the Kaplan–Meier method (log-rank test).
Multivariate analysis was done using the Cox multivariate proportional hazard regression model with stepwise manner.
*p < 0.05 indicates a significant association between the variables.
