# Supplementary material for: Synergistic immunochemotherapy targeted SAMD4B-APOA2-PD-L1 axis potentiates antitumor immunity in hepatocellular carcinoma
Source: Cell Death Dis. 2024 Jun 17;15(6):421. doi: 10.1038/s41419-024-06699-2 (PMC11183041; doi:10.1038/s41419-024-06699-2)
Supplement: Supplementary file 6 — original data [file 41419_2024_6699_MOESM6_ESM.zip]

Archive with 13 entries (12 files):
- orignal data/Original Western Blots.pdf
- orignal data/qPCR/
- orignal data/qPCR/APOA2░δ╦Ñ╞┌╝∞▓Γ-╣2▒φ┤∩.emf
- orignal data/qPCR/APOA2░δ╦Ñ╞┌╝∞▓Γ-╟├╡═.emf
- orignal data/qPCR/APOA2╬╚╢¿╨╘╝∞▓Γú¿oe-SAMD4Bú⌐.pzfx
- orignal data/qPCR/APOA2╬╚╢¿╨╘╝∞▓Γú¿si-SAMD4Bú⌐.pzfx
- orignal data/qPCR/APOA2╬╚╢¿╨╘╝∞▓Γ.xlsx
- orignal data/qPCR/OE └⌐╘÷╟·╧▀.pdf
- orignal data/qPCR/OE ╚▄╜Γ╖σ.pdf
- orignal data/qPCR/OE ╚▄╜Γ╟·╧▀.pdf
- orignal data/qPCR/si └⌐╘÷╟·╧▀.pdf
- orignal data/qPCR/si ╚▄╜Γ╖σ.pdf
- orignal data/qPCR/si ╚▄╜Γ╟·╧▀.pdf
