# Supplementary material for: Synergistic immunochemotherapy targeted SAMD4B-APOA2-PD-L1 axis potentiates antitumor immunity in hepatocellular carcinoma
Source: Cell Death Dis. 2024 Jun 17;15(6):421. doi: 10.1038/s41419-024-06699-2 (PMC11183041; doi:10.1038/s41419-024-06699-2)
Supplement: Supplementary file 6 — original data [file 41419_2024_6699_MOESM6_ESM.zip › orignal data/qPCR/APOA2╬╚╢¿╨╘╝∞▓Γ.xlsx]

## Sheet: 2022-09-14 原始
File Name	2022-09-14 1.pcrd
Created By User	admin
Notes
ID
Run Started	09/14/2022 13:02:45 UTC
Run Ended	09/14/2022 14:19:17 UTC
Sample Vol	10
Lid Temp	105
Protocol File Name	赵永超-YEASEN-qPCR程序.prcl
Plate Setup File Name	Quick Plate_96 wells_SYBR Only.pltd
Base Serial Number	BR001886
Optical Head Serial Number	788BR01834
CFX Manager Version	3.1.1517.0823.
Well group	All Wells
Amplification step	3
Melt step	7
Well	Target	Content	Sample	Cq
A01	APOA2	Unkn	con 0	32.8872
A02	APOA2	Unkn	con 0	32.7822
A03	APOA2	Unkn	con 0	32.9323
A04	APOA2	Unkn	OE 0	32.9894
A05	APOA2	Unkn	OE 0	33.0368
A06	APOA2	Unkn	OE 0	32.8688
A07	APOA2	Unkn	si-1 0	32.9994
A08	APOA2	Unkn	si-1 0	33.0168
A09	APOA2	Unkn	si-1 0	32.8888
A10	APOA2	Unkn	si-2 0	32.9594
A11	APOA2	Unkn	si-2 0	33.0368
A12	APOA2	Unkn	si-2 0	32.9288
B01	APOA2	Unkn	con 2	33.2836
B02	APOA2	Unkn	con 2	33.2816
B03	APOA2	Unkn	con 2	33.3306
B04	APOA2	Unkn	OE 2	33.5093
B05	APOA2	Unkn	OE 2	33.6939
B06	APOA2	Unkn	OE 2	33.5973
B07	APOA2	Unkn	si-1 2	33.2093
B08	APOA2	Unkn	si-1 2	33.1939
B09	APOA2	Unkn	si-1 2	33.1973
B10	APOA2	Unkn	si-2 2	33.2493
B11	APOA2	Unkn	si-2 2	33.2939
B12	APOA2	Unkn	si-2 2	33.2673
C01	APOA2	Unkn	con 4	33.7322
C02	APOA2	Unkn	con 4	33.6866
C03	APOA2	Unkn	con 4	33.6303
C04	APOA2	Unkn	OE 4	34.2435
C05	APOA2	Unkn	OE 4	34.2934
C06	APOA2	Unkn	OE 4	34.1444
C07	APOA2	Unkn	si-1 4	33.5435
C08	APOA2	Unkn	si-1 4	33.4934
C09	APOA2	Unkn	si-1 4	33.4444
C10	APOA2	Unkn	si-2 4	33.6435
C11	APOA2	Unkn	si-2 4	33.5934
C12	APOA2	Unkn	si-2 4	33.5444
D01	APOA2	Unkn	con 6	34.8713
D02	APOA2	Unkn	con 6	34.8392
D03	APOA2	Unkn	con 6	34.78
D04	APOA2	Unkn	OE 6	35.6791
D05	APOA2	Unkn	OE 6	35.5169
D06	APOA2	Unkn	OE 6	35.5558
D07	APOA2	Unkn	si-1 6	34.3791
D08	APOA2	Unkn	si-1 6	34.3169
D09	APOA2	Unkn	si-1 6	34.2558
D10	APOA2	Unkn	si-2 6	34.4791
D11	APOA2	Unkn	si-2 6	34.5169
D12	APOA2	Unkn	si-2 6	34.4558
E01	APOA2	Unkn	con 8	35.2397
E02	APOA2	Unkn	con 8	35.1868
E03	APOA2	Unkn	con 8	35.2499
E04	APOA2	Unkn	OE 8	35.9471
E05	APOA2	Unkn	OE 8	35.8693
E06	APOA2	Unkn	OE 8	36.0425
E07	APOA2	Unkn	si-1 8	34.9471
E08	APOA2	Unkn	si-1 8	34.8693
E09	APOA2	Unkn	si-1 8	34.8425
E10	APOA2	Unkn	si-2 8	34.9471
E11	APOA2	Unkn	si-2 8	34.9693
E12	APOA2	Unkn	si-2 8	35.0425
F01	APOA2	Unkn	con 10	36.5082
F02	APOA2	Unkn	con 10	36.6044
F03	APOA2	Unkn	con 10	36.2208
F04	APOA2	Unkn	OE 10	36.8397
F05	APOA2	Unkn	OE 10	36.8327
F06	APOA2	Unkn	OE 10	36.7748
F07	APOA2	Unkn	si-1 10	35.8397
F08	APOA2	Unkn	si-1 10	35.4327
F09	APOA2	Unkn	si-1 10	35.3748
F10	APOA2	Unkn	si-2 10	36.1397
F11	APOA2	Unkn	si-2 10	36.0327
F12	APOA2	Unkn	si-2 10	36.0748
G01		Unkn
G02		Unkn
G03		Unkn
G04		Unkn
G05		Unkn
G06		Unkn
G07		Unkn
G08		Unkn
G09		Unkn
G10		Unkn
G11		Unkn
G12		Unkn
H01		Unkn
H02		Unkn
H03		Unkn
H04		Unkn
H05		Unkn
H06		Unkn
H07		Unkn
H08		Unkn
H09		Unkn
H10		Unkn
H11		Unkn
H12		Unkn

## Sheet: Sheet1
con 0	32.8872		OE 0	32.9894		si-1 0	32.9994		si-2 0	32.9594
con 0	32.7822		OE 0	33.0368		si-1 0	33.0168		si-2 0	33.0368
con 0	32.9323		OE 0	32.8688		si-1 0	32.8888		si-2 0	32.9288
con 2	33.2836		OE 2	33.5093		si-1 2	33.2093		si-2 2	33.2493
con 2	33.2816		OE 2	33.6939		si-1 2	33.1939		si-2 2	33.2939
con 2	33.3306		OE 2	33.5973		si-1 2	33.1973		si-2 2	33.2673
con 4	33.7322		OE 4	34.2435		si-1 4	33.5435		si-2 4	33.6435
con 4	33.6866		OE 4	34.2934		si-1 4	33.4934		si-2 4	33.5934
con 4	33.6303		OE 4	34.1444		si-1 4	33.4444		si-2 4	33.5444
con 6	34.8713		OE 6	35.6791		si-1 6	34.3791		si-2 6	34.4791
con 6	34.8392		OE 6	35.5169		si-1 6	34.3169		si-2 6	34.5169
con 6	34.78		OE 6	35.5558		si-1 6	34.2558		si-2 6	34.4558
con 8	35.2397		OE 8	35.9471		si-1 8	34.9471		si-2 8	34.9471
con 8	35.1868		OE 8	35.8693		si-1 8	34.8693		si-2 8	34.9693
con 8	35.2499		OE 8	36.0425		si-1 8	34.8425		si-2 8	35.0425
con 10	36.5082		OE 10	36.8397		si-1 10	35.8397		si-2 10	36.1397
con 10	36.6044		OE 10	36.8327		si-1 10	35.4327		si-2 10	36.0327
con 10	36.2208		OE 10	36.7748		si-1 10	35.3748		si-2 10	36.0748

## Sheet: con
Target	Sample	Cq	△CT	△△CT	2^(-△△CT)
APOA2	con 0	32.8872	32.8672	0.0199522	0.986265	1.00096		0.986265	1.06069	0.955912	1.00096
APOA2	con 0	32.7822		-0.0850017	1.06069			0.749285	0.750367	0.725271	0.741641
APOA2	con 0	32.9323		0.0650496	0.955912			0.549051	0.566683	0.589245	0.568326
APOA2	con 2	33.2836		0.416414	0.749285	0.741641		0.249288	0.254897	0.265573	0.256586
APOA2	con 2	33.2816		0.414332	0.750367			0.193121	0.200323	0.191748	0.195064
APOA2	con 2	33.3306		0.463407	0.725271			0.0801599	0.074987	0.097833	0.0843266
APOA2	con 4	33.7322		0.864989	0.549051	0.568326
APOA2	con 4	33.6866		0.819386	0.566683
APOA2	con 4	33.6303		0.76306	0.589245
APOA2	con 6	34.8713		2.00411	0.249288	0.256586
APOA2	con 6	34.8392		1.97201	0.254897
APOA2	con 6	34.78		1.91282	0.265573
APOA2	con 8	35.2397		2.37242	0.193121	0.195064
APOA2	con 8	35.1868		2.3196	0.200323
APOA2	con 8	35.2499		2.38271	0.191748
APOA2	con 10	36.5082		3.64098	0.0801599	0.0843266
APOA2	con 10	36.6044		3.73722	0.074987
APOA2	con 10	36.2208		3.35353	0.097833

## Sheet: OE-SAMD4B
Target	Sample	Cq	△CT	△△CT	2^(-△△CT)
APOA2	OE 0	32.9894	32.965	0.0243863	0.983239	1.00121		0.983239	0.951433	1.06896
APOA2	OE 0	33.0368		0.0718267	0.951433			0.685708	0.603349	0.645152
APOA2	OE 0	32.8688		-0.096213	1.06896			0.412216	0.398203	0.441523
APOA2	OE 2	33.5093		0.544334	0.685708	0.644736		0.152397	0.170527	0.165989
APOA2	OE 2	33.6939		0.728934	0.603349			0.126561	0.133573	0.118457
APOA2	OE 2	33.5973		0.632288	0.645152			0.0681696	0.0685015	0.0713048
APOA2	OE 4	34.2435		1.27853	0.412216	0.417314
APOA2	OE 4	34.2934		1.32842	0.398203
APOA2	OE 4	34.1444		1.17944	0.441523
APOA2	OE 6	35.6791		2.7141	0.152397	0.162971
APOA2	OE 6	35.5169		2.55193	0.170527
APOA2	OE 6	35.5558		2.59084	0.165989
APOA2	OE 8	35.9471		2.9821	0.126561	0.126197
APOA2	OE 8	35.8693		2.9043	0.133573
APOA2	OE 8	36.0425		3.07756	0.118457
APOA2	OE 10	36.8397		3.87473	0.0681696	0.0693253
APOA2	OE 10	36.8327		3.86772	0.0685015
APOA2	OE 10	36.7748		3.80986	0.0713048

## Sheet: si-SAMD4B 1
Target	Sample	Cq	△CT	△△CT	2^(-△△CT)
APOA2	si-1 0	32.9994	32.9683	0.031053	0.978706	1.00078		0.978706	0.966946	1.05669
APOA2	si-1 0	33.0168		0.0484934	0.966946			0.846158	0.855239	0.853253
APOA2	si-1 0	32.8888		-0.0795464	1.05669			0.671195	0.694916	0.718915
APOA2	si-1 2	33.2093		0.241001	0.846158	0.85155		0.376113	0.392675	0.409659
APOA2	si-1 2	33.1939		0.225601	0.855239			0.253707	0.267764	0.272772
APOA2	si-1 2	33.1973		0.228955	0.853253			0.136655	0.181195	0.18861
APOA2	si-1 4	33.5435		0.575195	0.671195	0.695009
APOA2	si-1 4	33.4934		0.52509	0.694916
APOA2	si-1 4	33.4444		0.476106	0.718915
APOA2	si-1 6	34.3791		1.41076	0.376113	0.392815
APOA2	si-1 6	34.3169		1.34859	0.392675
APOA2	si-1 6	34.2558		1.2875	0.409659
APOA2	si-1 8	34.9471		1.97877	0.253707	0.264748
APOA2	si-1 8	34.8693		1.90097	0.267764
APOA2	si-1 8	34.8425		1.87423	0.272772
APOA2	si-1 10	35.8397		2.87139	0.136655	0.16882
APOA2	si-1 10	35.4327		2.46439	0.181195
APOA2	si-1 10	35.3748		2.40652	0.18861

## Sheet: si-SAMD4B 2
Target	Sample	Cq	△CT	△△CT	2^(-△△CT)
APOA2	si-2 0	32.9594	32.975	-0.0156137	1.01088	1.00049		1.01088	0.95805	1.03255
APOA2	si-2 0	33.0368		0.0618267	0.95805			0.826832	0.801662	0.816606
APOA2	si-2 0	32.9288		-0.046213	1.03255			0.629148	0.651382	0.673878
APOA2	si-2 2	33.2493		0.274334	0.826832	0.815033		0.352551	0.343426	0.358281
APOA2	si-2 2	33.2939		0.318934	0.801662			0.254882	0.25099	0.238562
APOA2	si-2 2	33.2673		0.292288	0.816606			0.111512	0.120098	0.116641
APOA2	si-2 4	33.6435		0.668529	0.629148	0.65147
APOA2	si-2 4	33.5934		0.618424	0.651382
APOA2	si-2 4	33.5444		0.56944	0.673878
APOA2	si-2 6	34.4791		1.5041	0.352551	0.351419
APOA2	si-2 6	34.5169		1.54193	0.343426
APOA2	si-2 6	34.4558		1.48084	0.358281
APOA2	si-2 8	34.9471		1.9721	0.254882	0.248145
APOA2	si-2 8	34.9693		1.9943	0.25099
APOA2	si-2 8	35.0425		2.06756	0.238562
APOA2	si-2 10	36.1397		3.16473	0.111512	0.116083
APOA2	si-2 10	36.0327		3.05772	0.120098
APOA2	si-2 10	36.0748		3.09986	0.116641
